# Supplementary material for: Orchestration of hepatocyte inflammatory responses by monocytes during acute viral hepatitis in ducks in vitro
Source: Vet Res. 2025 Oct 17;56:200. doi: 10.1186/s13567-025-01630-9 (PMC12534983; doi:10.1186/s13567-025-01630-9)
Supplement: Supplementary file 1 — Additional file 1. Primers used for measuring duck cytokines and DHAV. [file 13567_2025_1630_MOESM1_ESM.xlsx]

## Sheet: Sheet1
Additional file 1 Primers used for cytokines and DHAV.
Gene name	Forward primer (5’-3’)			Reverse primer (5’-3’)
IL-1β	GTGCTTCATGCTGGATTCGC			GAGCTTGTAGCCCTTGATGCC
IL-6	CGACGATAAGGCAGATGGTGATA			AATAGCGAACAGCCCTCACG
IL-8	TTGTCCTGGCTCTTCTCTTGAT			TGAACTTCGAGTGAGTGCTTATG
IL-18	GGAATGTGATGCCTTCTCTA			CCTGCTGAAGGTGTGGTAGT
TNF-α	TGTGCAAGGAGCAGATAACAGA			CACCGTCTGAACTGTAACGGG
IFN-α	CCACCACCAGCCATCTACAG			CTGCTGAGGGTGTCGAAGAG
IFN-β	TCTACAGAGCCTTGCCTGCAT			TGTCGGTGTCCAAAAGGATGT
IFN-γ	TTGCCAGACCTACTGCTTGT			ATTGCCATCAGCTACATCCGA
NF-κB	ATCAACCCTTTTAACGTGCCT			GGTTGGAAATCAAAGGAGGC
GAPDH	ATGTTCGTGATGGGTGTGAA			CTGTCTTCGTGTGTGGCTGT
DHAV-1	CCTAACTCTGCCATTTACATCAACCAC			GGTATCACCTTGATTGTTAGTTGCCATCT
