# Supplementary material for: Orchestration of hepatocyte inflammatory responses by monocytes during acute viral hepatitis in ducks in vitro
Source: Vet Res. 2025 Oct 17;56:200. doi: 10.1186/s13567-025-01630-9 (PMC12534983; doi:10.1186/s13567-025-01630-9)
Supplement: Supplementary file 2 — Additional file 2. Primers used for the quantification of the mature duck tRNAome. [file 13567_2025_1630_MOESM2_ESM.xlsx]

## Sheet: Sheet1
Additional file 2 primer sequences used for quantification of duck mature tRNAome.
tRNA species	Forward primer (5’-3’)
tRNA-Ala-AGC	GGTAGAGCGCTCGCTTAGC
tRNA-Arg-UCG	CCTAATGGATAAGGCGTCTGACTTCG
tRNA-Gly-UCC	TGGTKAGCATAGCTGCCTTCC
tRNA-His-GUG	ATAGTGGTYAGTACTCTGCGTTGTG
tRNA-Leu-AAG	CGGTCTAAGGCGCTGGATTAAG
tRNA-Ile-UAU	GGTYAGCGCGCGGTACTTAT
tRNA-Ile-AAU	AGTTGGTTAGAGCGTGGTGCTAAT
tRNA-Pro-CGG	AGGGGTATGATTCTCGCTTCGG
tRNA-Pro-UGG	GTCTAGGGGTATGATTCTCGSTTTGG
tRNA-Val-GAC	GTGGTTATCACGTTCGCCTGAC
tRNA-Thr-CGU	GGTAAGGCGTCGGTCTCGT
tRNA-Glu-UUC	GYGGYTAGGATYCSKSGYTTTC
tRNA-Ala-CGC	GCTCAGTGGKAGAGCGC
tRNA-Ala-UGC	AGYGGKAGAGCRCHTGCTTTGC
tRNA-Arg-ACG	ATGGAYAACGCRYCTGACTACG
tRNA-Arg-CCG	TGGATAAGGCATCAGCCTCCG
tRNA-Arg-CCU	GGAYAAGGCAYTGGCCTCCT
tRNA-Asn-GUU	AGCGCRTTCGGCTGTT
tRNA-Asp-GUC	GGTRAGTATCCCCGCCTGTC
tRNA-Cys-GCA	CTCAGKGGYAGAGCATTTGACTGCA
tRNA-Gln-CUG	GTGTAATGGTKAGCACTCTGGACTCTG
tRNA-Gln-UUG	GGKYAGCACTCTGGACTTTG
tRNA-Glu-CUC	TGGKYAGGATTYGGCRCTCTC
tRNA-Gly-CCC	GTGTAGTGGTATCATGCAAGAYTCCC
tRNA-Gly-GCC	GTGGTAGAATTCTCGCCTGCC
tRNA-Leu-CAA	GGTCTAAGGCGCCAGACTCAA
tRNA-Leu-CAG	GTCYAAGGYGCTGCGTTCAG
tRNA-Leu-UAA	AGTGGTGAAGGCGTTGGACTTAA
tRNA-Leu-UAG	GTGGTCTAAGGCGCTGGATTTAG
tRNA-Lys-CUU	GTYGGTAGAGCRTKRGRCTCTT
tRNA-Lys-UUU	CAGTYGGKAGAGCATCAGACTTTT
tRNA-Phe-GAA	CAGYTGGGAGAGYGTTAGACTGAA
tRNA-Pro-AGG	GTCTAGGGGTATGATTCTCGCTTAGG
tRNA-Ser-AGA	CGAGTGGTKAAGGYGATGGACTAGA
tRNA-Ser-CGA	GGTGAAGGCGTTGGACTCGA
tRNA-Ser-GCU	TGGTKAAGGCGATGGACTGCT
tRNA-Ser-UGA	AGBGGTKAAGGCGTTGGACTTGA
tRNA-Thr-UGU	AGKGGTTAGAGCACTGGTCTTGT
tRNA-Trp-CCA	GGYAGCGCGTCTGACTCCA
tRNA-Tyr-GUA	GCTGGTAGAGCGGAGGACTGTA
tRNA-Val-AAC	TGTAGTGGTTATCACGTTYGCCTAAC
tRNA-Val-CAC	GYGGTTATCACRTTCGCCTCAC
tRNA-Val-UAC	TGTAGTGGTYATCACRTCTGCTTTAC
tRNA-Arg-UCU	AATGGATARSGCAYTGGMCTTCT
tRNA-Met-CAU	GCGYGYYRGKCYCAT
tRNA-Thr-AGU	BTGGTTARAGCRCYKGTCTAGT
Common reverse primer	CTTCTCCCTTAGCCTACCGAAGT
